# Supplementary material for: Highly efficient A-to-G base editing by ABE8.17 in rabbits
Source: Mol Ther Nucleic Acids. 2022 Jan 28;27:1156–63. doi: 10.1016/j.omtn.2022.01.019 (PMC8888895; doi:10.1016/j.omtn.2022.01.019)
Supplement: Data S1. The primers of potential off-target sites (POTSs) used in this study at Lmna and Tyr loci [file mmc2.xls]

## Sheet: Sheet1
Supplementary Data 1. The primers of potential off-target sites (POTS) used in this study at Lmna and Tyr loci.
Gene	Potential Off Target Site	PAM	Number of mismatch	PCR Primers
Lmna	GATGAaAGCCGTGtGCAGGC	AGT	2	F GGAGTGAGTACGGTGTGCACACAGTGCCAGACACAAA
				R GAGTTGGATGCTGGATGGAACTCACGGTCCAGTCTCT
	tgTGAGAGCCGTGgGCAGGC	TGG	3	F GGAGTGAGTACGGTGTGCGCTCTTTCCTGGAACCACTT
				R GAGTTGGATGCTGGATGGGAAGCTGAGAGCAGCAGAT
	GAaGAGAGCCGTctGCAGGC	CGT	3	F GGAGTGAGTACGGTGTGCGCGCCGAGGAGGGAATTT
				R GAGTTGGATGCTGGATGGAAGCCCGCGTTTCACTCTT
	aATGAGAGCCGTGCaCAGGt	GAG	3	F GGAGTGAGTACGGTGTGCCCATTCCTCCTCGAGTGTC
				R GAGTTGGATGCTGGATGGGGACAGAACCCTGAAGAGATG
	GATGAcAGaCGTGCGgAGGC	CAG	3	F GGAGTGAGTACGGTGTGCTTCCCGGTTCTCTCCTCAA
				R GAGTTGGATGCTGGATGGTAAGAGCCCTGCTCTCCTC
	GATGAaAGCCGccCaCAGGC	AAG	4	F GGAGTGAGTACGGTGTGCATGGGTGAGAGATCTAGTTACA
				R GAGTTGGATGCTGGATGGGGTGGATTTGGCTATTACAAAC
	aATGAGAGCCGTGtGCAGtC	ACT	3	F GGAGTGAGTACGGTGTGCCCCAGCTTGCTGAGTCAC
				R GAGTTGGATGCTGGATGGTCCAGAACCGGGAGACAATA
	cATGgGAGCCGTGCaCAGGC	TCC	3	F GGAGTGAGTACGGTGTGCGCAGCAGCTAAGCAAACAC
				R GAGTTGGATGCTGGATGGGCAGTCACTTTCCTCTCCTTT
	cATGAGAGCaGTGCtCAGGC	CCC	3	F GGAGTGAGTACGGTGTGCCGGCTCTTCTGTCCCTATTT
				R GAGTTGGATGCTGGATGGTCAACCCTGGTTTACAGATGAG
	GATGAGAGCCGTGtGCAGaC	GTG	2	F GGAGTGAGTACGGTGTGCTCTTTCGGTTCCGTTTCC
				R GAGTTGGATGCTGGATGGGGAAACCGAGTATTTGCTAAAG
	GATcAGAGCCGcGCGCtcGC	GTG	3	F GGAGTGAGTACGGTGTGCATTTGCTTCGTGTTTCTGTGG
				R GAGTTGGATGCTGGATGGTGACAGGCGACAGGTTTATT
	GAgGAGAGaCGTGtGCAGGg	GTG	4	F GGAGTGAGTACGGTGTGCCCAGTCATGAGGTGGAGGT
				R GAGTTGGATGCTGGATGGGCTGACATCTGAACATGGGT
Tyr	AGTCTGACCaAGTATttATC	AGG	3	F GGAGTGAGTACGGTGTGCAGGCAGTTGAGATACCTGTG
				R GAGTTGGATGCTGGATGGATGGATGATGATATCAATGGCA
	AGTCTGACCCAGaAcaAATC	TGG	3	F GGAGTGAGTACGGTGTGCCTGCTGTGTGGTGAACCC
				R GAGTTGGATGCTGGATGGAGGAGCCAGACAGGGAAG
	AGTCaGACCCAGgATaAAaC	TGG	4	F GGAGTGAGTACGGTGTGCCCAGAGCCACAACAACAAAG
				R GAGTTGGATGCTGGATGGGTTCTGTCCATCCGAGTCAAT
	AGTCTGACCCAGgtTaAAaC	TGG	4	F GGAGTGAGTACGGTGTGCTCTGTCTTTAGCTGTCTGGATTC
				R GAGTTGGATGCTGGATGGAGCTCTCATCCCTTAGAATTTCC
	AGgCTGAaCCAGTgTGAAgC	TGG	4	F GGAGTGAGTACGGTGTGCCCACCAGTGATGGTTCAAGT
				R GAGTTGGATGCTGGATGGGTGAGTCAGTCAGTCTCTCTCT
	AGgCaGACCCAGgATGAAgC	AGG	4	F GGAGTGAGTACGGTGTGCGGAGACCTCAGGGAAGTGA
				R GAGTTGGATGCTGGATGGCACAGCTGCGTATACTTGGA
	AtTCTGACCCtaTcTGAATC	TGG	4	F GGAGTGAGTACGGTGTGCCTAGGCCATGCGCTTGTA
				R GAGTTGGATGCTGGATGGGGAAGGTCTATGTCTTTCTCTCTC
	gGgCTGAgCCAGTtTGAATC	TGG	4	F GGAGTGAGTACGGTGTGCCTATGTTACCATGCTGGAGTACTAA
				R GAGTTGGATGCTGGATGGTGAAAGAGAGAGAAAGAGACAGC
	AGTCTGAtCCAGcATGAAga	TGG	4	F GGAGTGAGTACGGTGTGCACCCTGACTCCATCCTCTG
				R GAGTTGGATGCTGGATGGCCCAGGAGGAGAGCAAGA
	gGTCTGgCCaAGTcTGAATC	TGG	4	F GGAGTGAGTACGGTGTGCGAGGGTACAAGCAAGAACATACTA
				R GAGTTGGATGCTGGATGGATGCCCATGTCCAACATCA
